# Supplementary material for: Preferences, Needs, and Values of Patients With Chronic Obstructive Pulmonary Disease Attending a Telehealth Service: Qualitative Interview Study
Source: JMIR Hum Factors. 2024 Jun 21;11:e53131. doi: 10.2196/53131 (PMC11226923; doi:10.2196/53131)
Supplement: Multimedia Appendix 2 [file humanfactors_v11i1e53131_app2.xlsx]

## Sheet: Ark1
Overordnet kategori	Main category	kategori	category	sub-kategori	sub-category
Sundhed	Health	Sundhed og barrierer Selv-monitorering Medicin	Health and barriers Self-monitorering Medication	Andre helbreds problemer Begrænsninger ved KOL Bekymring omkring KOL Borgerens debut med KOL Fysisk barrierer pga KOL Hvad borgere stadigvæk gør tiltrods for KOL Hvad borgerne plejede at gøre før KOL Målingernes påvirkning Placering af PreCare udstyret Rutiner omkring målinger Tidpunkt for målinger til PreCare At have medicinen på sig Forhold til medicinering Hjælp til medicinering udenom PreCare…	Other health problems Restrictions on COPD Concerns about COPD Citizen's debut with COPD Physical barriers due to COPD What citizens still do to believe in COPD what citizens used to do before COPD The impact of measurements Placement of PreCare equipment Measurement routines Time for measurement for preCare Having the medication on Relationship to medication Assistance for medication outside Pre…
Værdiskabelse	Value Creation	Vaner Hobby Motivation	Behavior Hobbies Motivation	Daglig rutine Forhold til kost Handle mad ind Hjælp til hjemmet - rengøring Huslige opgaver i hjemmet Mad fra kommunen Rygning Tidligere liv Bager Gymnastik Går ud og fisker Gåture Havearbejde Husdyr Håndarbejde Læser bøger underholdning Frustration Livsværdi Mental styrke til at gøre ting selv Motivation til at lave sociale KOL aktiviteter Sorg og minder Tale om andre begivenheder i deres liv Tr…	Daily routine Relationship to diet Shopping food in Hjaelp for home - cleaning Homework in the house Food from the municipality Smoking Past life Baking Gymnastics Going out and fishing Walks Gardenwork Pets Handicraft Reading books entertainment Frustration Life value Mental strength to do things yourself Motivation to do social activities COPD Sorrow and memories Speaking about other events in …
Ressourcer	Resources	Socialt netværk Sundhedsprofessionelle Teknologi	Social network Health professionals Technology	Alene ingen kontakt til andre mennesker Familie Forhold til eksterne ressourcer Forhold til tidligere ægtefæller Gruppesessioner efter diagnosticering Kommunikation med andre omkring KOL Medlemmer af sociale foreninger Snakker med familie omkring KOL Sociale aktiviteter Sociale aktiviteter i forbindelse med KOL Venner Ægtefælle Forhold til kommunens hjemmespl. Forhold til praktiserende læge Nærkl…	No contact with other people alone Family Relationship with external resources Relationships with former spouses Group sessions after diagnosis Communication with others about COPD Members of social associations Talk to family about COPD Social activities Social activities related to COPD Friends Spouse Relationsionship with the municipality's website Relations with the practising physician Nearb…
